# Supplementary material for: Absence of TGFβ signaling in retinal microglia induces retinal degeneration and exacerbates choroidal neovascularization
Source: eLife. 2019 Jan 22;8:e42049. doi: 10.7554/eLife.42049 (PMC6342522; doi:10.7554/eLife.42049)
Supplement: Supplementary file 2. [file elife-42049-supp2.xlsx]

## Sheet: TGFbR2 paper
Key Resources Table
Reagent type (species) or resource	Designation	Source or reference	Identifiers	Additional information
Genetic reagent (M. musculus)	CX3CR1 CreER	PMID: 24360280	RRID:IMSR_JAX:021160	Dr. Dan R. Littman, New York University Medical Center; Wen-biao Gan, New York University School of Medicine - Skirball Institute - Langone Medical Center
Genetic reagent (M. musculus)	Tgfbr2flox/flox	PMID:12091349	RRID:IMSR_JAX:012603	Stefan Karlsson, Lund University Hospital
Genetic reagent (M. musculus)	CX3CR1EGFP	PMID:10805752	RRID:IMSR_JAX:005582	Dr. Dan R. Littman, New York University Medical Center
Genetic reagent (M. musculus)	Ai14/+	PMID:20023653	RRID:IMSR_JAX:007914	Hongkui Zeng, Allen Institute for Brain Science
antibody	Rabbit polyclonal anti Iba1	Wako	Cat. #: 019-19741, RRID:AB_839504)	IHC (1:500)
antibody	Rat monoclonal anti CD11b	Bio-Rad	Cat. #: MCA711G, RRID:AB_1100616	IHC (1:100)
antibody	Goat polyclonal anti TGFbR2	R&D	Cat. #: AF-241, RRID:AB_354416	IHC (1:100)
antibody	Rat monoclonal anti CD31	Bio-Rad	Cat. #: MCA2388, RRID:AB_2161026	IHC (1:100)
antibody	Rat monoclonal anti GFAP	Invitrogen	Cat. #: 13-0300, RRID:AB_2532994	IHC (1:200)
antibody	Rabbit monoclonal anti TMEM119	Abcam	Cat. #: ab209064	IHC (1:100)
antibody	Rat monoclonal anti CD68	Bio-Rad	Cat. #: MCA1957, RRID:AB_322219	IHC (1:200)
antibody	Rat monoclonal anti I-A/I-E	BD Bioscience	Cat. #: 556999, RRID:AB_396545	IHC (1:100)
antibody	Mouse monoclonal anti NG2	Millipore	Cat. #: 05-710, RRID:AB_309925	IHC (1:200)
antibody	Rat monoclonal anti CD74	BD Bioscience	Cat. #: 555318, RRID:AB_395728	IHC (1:100)
antibody	Rat monoclonal anti F4/80	Bio-Rad	Cat. #: MCA497, RRID:AB_2098196	IHC (1:100)
antibody	Rat monoclonal anti CD45	Bio-Rad	Cat. #: MCA1388, RRID:AB_321729	IHC (1:100)
antibody	Mouse monoclonal anti glutamine synthetase	Millipore	Cat. #: MAB302, RRID:AB_2110656	IHC (1:200)
antibody	Goat polyclonal anti BRN3a	Santa Cruz	Cat. #: SC31984, RRID:AB_2167511	IHC (1:100)
antibody	Rabbit polyclonal anti cone arrestin	Millipore	Cat. #: AB15282, RRID:AB_1163387	IHC (1:200)
antibody	Goat polyclonal anti choline acetyltransferase	Millipore	Cat. #: AB144, RRID:AB_11212843	IHC (1:100)
antibody	Rabbit polyclonal anti PKCa	Sigma-Aldrich	Cat. #: P4334, RRID:AB_477345	IHC (1:200)
antibody	Rabbit polyclonal anti MCP-2:Biotin	Bio-Rad	Cat. #: AAM62B, RRID:AB_1605268	IHC (1:100)
antibody	Rat monoclonal anti Ki67-660	eBioscience	Cat. #: 50-5698-82, RRID:AB_2574235	IHC (1:50)
antibody	Rabbit polyclonal anti P2RY12	ThermoFisher Scientific	Cat. #: PA5-77671, RRID:AB_2736305	IHC (1:100)
antibody	Rabbit polyclonal anti P2RY12	Sigma-Aldrich	Cat. #: HPA014518, RRID:AB_2669027	IHC (1:100)
antibody	Rat monoclonal anti CD206	Bio-Rad	Cat. #: MCA2235GA, RRID:AB_322613	IHC (1:100)
antibody	Goat anti Rabbit IgG Alexa Fluor 488	Invitrogen	Cat. #: A27034, RRID:AB_2536097	IHC (1:200)
antibody	Goat anti Rabbit IgG Alexa Fluor 568	Invitrogen	Cat. #: A11011, RRID:AB_143157	IHC (1:200)
antibody	Goat anti Rabbit IgG Alexa Fluor 647	Invitrogen	Cat. #: A32733, RRID:AB_2633282	IHC (1:200)
antibody	Goat anti mouse IgG Alexa Fluor 488	Invitrogen	Cat. #: A28175, RRID:AB_2536161	IHC (1:200)
antibody	Goat anti mouse IgG Alexa Fluor 568	Invitrogen	Cat. #: A-11004, RRID:AB_141371	IHC (1:200)
antibody	Goat anti mouse IgG Alexa Fluor 647	Invitrogen	Cat. #: A-21235, RRID:AB_141693	IHC (1:200)
antibody	Donkey anti Rat IgG Alexa Fluor 488	Invitrogen	Cat. #: A-21208, RRID:AB_141709	IHC (1:200)
antibody	Donkey anti Rat IgG Alexa Fluor 594	Invitrogen	Cat. #: A-21209, RRID:AB_2535795	IHC (1:200)
antibody	Donkey anti Rat IgG Alexa Fluor 650	Invitrogen	Cat. #: SA5-10029, RRID:AB_2556609	IHC (1:200)
antibody	Rat monoclonal anti CD11b, Alexa Fluor 488	eBioscience	Cat. #: 53-0112-82, RRID:AB_469901	IHC (1:50)
Peptide, recombinant protein	TGFb1	R&D	Cat. #: 7666-MB-005
Peptide, recombinant protein	TGFb2	R&D	Cat. #: 7346-B2-005
Chemical compound	BSA	Sigma-Aldrich	Cat. #: A2153
Chemical compound	FBS	ThermoFisher Scientific	Cat. #: A3160702
Chemical compound	Ketamine	Anased	Cat.#: NDC13985-584-10
Chemical compound	Cxylazine	Anased	Cat.#: NDC59399-110-20
Chemical compound	Topical tropicamide	Alcon	Control# 215340
Chemical compound	Phenylephrine	Alcon	Control# 215664
Chemical compound	Surcrose	Sigma-Aldrich	Cat. #: S7903-5KG
Chemical compound	OCT	ThermoFisher Scientific	Cat. #: 23-730-571
Chemical compound	Fluorescein AK-FLUOR	Akorn	Cat. #: 17478-253-10
Chemical compound	Tamoxifen	Sigma-Aldrich	Cat. #: T5648-5G
Chemical compound	HBSS	Sigma-Aldrich	Cat. #: H8264-1L
Chemical compound	L-(+)-Cysteine Hydrochloride Monohydrate	Fisher	Cat. #: C562-25
Chemical compound	Papain, Lyophilized	Worthington Biochemical	Cat. #: LS003119
Chemical compound	DNAse I	Worthington Biochemical	Cat. #: LS006333
Chemical compound	Superoxide Dismutase	Worthington Biochemical	Cat. #: LS003540
Chemical compound	Catalase	Sigma-Aldrich	Cat. #: C1345-1G
Chemical compound	(+)-α-Tocopherol acetate	Sigma-Aldrich	Cat. #: T-1157-1G
Chemical compound	Gentamicin solution	Sigma-Aldrich	Cat. #: G1397-10ml
Chemical compound	D-(+)-Glucose	Sigma-Aldrich	Cat. #: G7021-100g
Chemical compound	Antipain dihydrochloride	Roche	Cat. #: 11004646001
Chemical compound	HEPES	Invitrogen	Cat. #: 15630080
Chemical compound	EDTA	KD medical	Cat. #: RGC-3130
Chemical compound	RNAlater solution	Ambion	Cat. #: AM7021
Chemical compound	Triton X-100	Sigma-Aldrich	Cat. #: X100100ml
Chemical compound	Tween 20	Sigma-Aldrich	Cat. #: P1379-100ml
Chemical compound	Paraformadehyde	Fisher Scientific	Cat. #: 50-259-97
Chemical compound	Donkey serum	Sigma-Aldrich	Cat. #: D9663-10ml
Chemical compound	Goat serum	Sigma-Aldrich	Cat. #: G9023-10ml
Commercial assay or kit	Bloking Reagent	Sigma-Aldrich	Cat. #: 11096176001
Commercial assay or kit	In Situ Cell Death Detection Kit, TMR red	Sigma-Aldrich	Cat. #: 12156792910
Commercial assay or kit	Ib4 Alexa Fluor 568	Invitrogen	Cat. #: I21412	IHC (1:200)
Commercial assay or kit	Ib4 Alexa Fluor 647	Invitrogen	Cat. #: I32450	IHC (1:200)
Commercial assay or kit	DAPI	Sigma-Aldrich	Cat. #: D9542	IHC (1:200)
Commercial assay or kit	Mounting medium without DAPI	Vector	Cat. #: H-1000
Commercial assay or kit	Mounting medium with DAPI	Vector	Cat. #: H-1200
Commercial assay or kit	RNeasy Mini Kit	Qiagen	Cat. #: 74104
Commercial assay or kit	Rnase free Dnase set	Qiagen	Cat. #: 79254
Commercial assay or kit	First strand cDNA synthesis	Takara	Cat. #: 6110A
Commercial assay or kit	MessageBooster cDNA synthesis kit	Epicentre	Cat. #: MB060110
Commercial assay or kit	Fast SYBR Green Master Mix	ThermoFisher Scientific	Cat. #: 4385617
Commercial assay or kit	LiDirect Lightening genotyping kit	LifeSci	Cat. #: M0015
Commercial assay or kit	eBioscience™ Flow Cytometry Staining Buffer	ThermoFisher Scientific	Cat. #: 00-4222-57
Commercial assay or kit	Nanostring Immunology panel kit	Nanostring Technologies	Cat. #: XT-CSO-MIM1-12
Commercial assay or kit	DMEM:F12 medium	ThermoFisher Scientific	Cat. #: 11330057
Software	Image J	ImageJ (http://imagej.nih.gov/ij/)	RRID:SCR_003070
Software	Imaris	Bitplane	RRID:SCR_007370
Software	GraphPad Prism7	GraphPad Prism (https://graphpad.com)	RRID:SCR_015807	Version 7
Software	nSolver 4.0	Nanostring Technologies
Software	nCounter Advanced Analysis 2.0 software	Nanostring Technologies
Software	IPA	Qiagen	RRID:SCR_008653
Software	JMP	JMP	RRID:SCR_014242	Version 12

## Sheet: Notes
Introduction
The Key Resources Table is designed to highlight the reagents and resources used in a specific study. Please include the genetically modified organisms and strains, cell lines, reagents, and software that are essential to reproduce the results presented. Note that datasets should be included in the datasets section of the submission form.
Please include a completed Key Resources Table at the start of the Materials and Methods section within your article file (this table does not need to be numbered). For consistency, please do not add subheadings to the table. Any references in the Source column should also be included in the list of references. Datasets should be entered within the datasets section of the submission form. A table…
The Key Resources Table does not need to be an exhaustive list of all the materials and resources used (e.g., essential chemicals and standard culture media do not need to be included). Please ensure that the items listed in the table are reported in the Materials and Methods section within the context of their use. We suggest that no more than ten primers and RNA sequences are included in this t…
Guidelines for creation of the Key Resources Table
Some of the constraints below are imposed to allow automated parsing of the table.
Columns (general):
(1) Column order and headings must be preserved.
(2) Columns A-E should not be removed, even if not used.
(3) Columns can be appended (F, G, etc.) for internal use.
Rows (general):
(1) Row titles (preceding the parentheses) must be preserved.
(2) Row one (column headings) should not be removed.
(3) Row 2 (headings with instructions) can be removed.
(4) Order of the rows can be changed.
(5) Clustering of multiple reagents of one type recommended, but is not mandatory.
(6) Reagent types indicated on template that are not used can be removed.
(7) Reagent types not represented in the template: use “other”.
Column A: Reagent type (mandatory)
(1) Row title (preceding parentheses) cannot be changed.
(2) See descriptions of categories in “Reagent categories” section below.
(3) If appropriate, include species within parentheses. Use full genus and full species for first mention; thereafter, initial for genus may be used.
(4) If appropriate, indicate sex after species (within the parentheses); separate by comma, space.
(5) See additional information in the section “Rows (general)” above.
Column B: Symbol/name used in publication (mandatory)
(1) This is a free-text field; there are no formatting constraints, except for separation of multiple entries by semi-colon, space.
(2) Should indicate exactly how the reagent is referred to in the publication. If several designations are used for one reagent, can include more than one entry, separated by semi-colon, space. If one designation has been used to refer to several different reagents, list each reagent separately and include a unique identifier or description parenthetically.
(3) If there is a semi-colon within the designation used, add double quotes around the entire phrase.
(4) Additional defining information can be included parenthetically (if brief).
Columns C: Source (mandatory)
(1) If reagent obtained from a public source, such as a stock center or company, list resource name.
(2) If not obtained from public source, but a published description is available, list the DOI or PMID for the publication.
(3) If reagent newly created in the publication, enter “this paper”.
(4) If none of the above, enter “other” and explain in Additional Information (Column E).
(5) If it is appropriate to indicate both a publication and a lab or researcher that provided the reagent, list the publication in this field and the lab or researcher in Additional Information.
Column D: Identifiers (not mandatory; use if possible)
(1) Use the format “ID_source:identifier” with a colon and no spaces. Separate multiple entries with a semi-colon, space.
(2) If possible, use the recommended abbreviation for the ID_source (see below).
(3) Multiple identifiers, even if redundant, are useful for validation. In some case a more general identifier (for a stock, for instance) can be combined with a more precise identifier (for the allele of interest in that stock).
(4) Inclusion of database identifiers is strongly encouraged to facilitate accurate incorporation of published data into appropriate biological databases.
Column E: Additional information
(1) Mandatory if column C entry is “this paper” or “other”. Description of new reagent or laboratory from which reagent obtained. (Free text)
(2) For antibodies, indicate dilution in parentheses (to avoid auto-formatting problems).
(3) Other pertinent information, including pointers to supplementary information or Methods section, if appropriate. (Free text)
Additional columns can be added for internal purposes (and removed prior to submission for publication): tracking acquisition by the lab, lab-specific stock numbers, storage location in the lab, comments about problems or QC, etc.
Reagent and resource categories
● Gene (indicate species) - not strictly a reagent, but unambiguous identification critical for genetic research and genetic databases.
● Strain, strain background (indicate species) - applies to whole organism; includes bacterial and virus strains or isolates. Indicate sex, if applicable.
● Genetic reagent (indicate species) - applies to mutations and variants in whole organism, including transgenically introduced constructs. For transgenic lines, indicate host species. Indicate sex, if applicable.
● Cell line (indicate species) - if a primary cell line, describe in Additional Information. Indicate sex, if applicable.
● Transfected construct (indicate species) - in cell line. Generally, indicate species of cell line; use species of construct component if that is more relevant and explain in Additional Information.
● Biological sample (indicate species) - any other biological entity, ranging from isolated tissue to defined population; describe in Additional Information. Indicate sex, if applicable.
● Antibody - include host organism common name and clonality (e.g., “mouse monoclonal”); include dilution used in Additional Information (within parentheses to avoid auto-formatting problems).
● Recombinant DNA reagent - traditional cultured clones, plasmids, cDNAs, etc., including recombinant DNA libraries.
● Sequence-based reagent - oligonucleotides, primers, morpholinos, etc.; indicate sequence.
● Peptide, recombinant protein - generally, commercially available reagents.
● Chemical compound, drug - generally, commercially available reagents.
● Commercial assay, kit - detection assays; labeling and sample preparation kits.
● Software, algorithm - newly created or previously existing.
● Other - miscellaneous other categories, including histological stains.

## Sheet: Example
Reagent type. Duplicate rows as needed. Order is flexible, but row titles must be preserved. Species (mandatory if applicable). Append in parentheses. First mention, use full genus.	Designation. Symbol/name used in publication. Separate multiple entries with semi-colon, space. (If semi-colon within designation, delimit wtith double quotes.)	Source (public). Stock center, company, data repository. Reference. Include PMID or doi; use “this paper” if new. If neither applies enter “other” and explain in Additional Information.	Identifiers. Format as ID_source:identifier. Separate multiple entries with semi-colon, space. Include catalog numbers, stock numbers, database IDs or accession numbers, RRIDs.	Additional information. Mandatory if column C entry is “this paper” or “other”. Description of new reagent; laboratory from which reagent obtained; other pertinent information.
Key Resources Table
Reagent type (species) or resource	Designation	Source or reference	Identifiers	Additional information
gene (Drosophila melanogaster)	nito	NA	FLYB:FBgn0027548
gene (D. melanogaster)	Sxl	NA	FLYB:FBgn0264270
genetic reagent (D. melanogaster)	MTD-Gal4	Bloomington Drosophila Stock Center	BDSC:31777; FLYB:FBtp0001612; RRID:BDSC_31777	FlyBase symbol: P{GAL4-nos.NGT}
genetic reagent (D. melanogaster)	ap-Gal4	Bloomington Drosophila Stock Center	BDSC:3041; FLYB:FBti0002785; RRID:BDSC_3041	FlyBase symbol: P{GawB}ap[md544]
genetic reagent (D. melanogaster)	nub-Gal4	PMID:20798049	FLYB:FBti0016825	FlyBase symbol: P{GawB}nubbin-AC-62
genetic reagent (D. melanogaster)	dome-Gal4	PMID:12403714	FLYB:FBti0022298	FlyBase symbol: P{GawB}dome[PG14]
genetic reagent (D. melanogaster)	UAS-2xEYFP	PMID:12324968	FLYB:FBtp0016537	FlyBase symbol: P{UAS-2xEYFP}
genetic reagent (D. melanogaster)	nito[HP25329]	Bloomington Drosophila Stock Center	BDSC:22092; FLYB:FBal0238892; RRID:BDSC_22092	Genotype: w[1118]; P{w[+mC]=EPg}nito[HP25329]/CyO
genetic reagent (D. melanogaster)	nito[1]	this paper		Progenitor = nito[HP25329]; imprecise excision; lethal
genetic reagent (D. melanogaster)	nito shRNA (HMJ02081)	Bloomington Drosophila Stock Center	TRiP:HMJ02081; BDSC:56852; RRID:BDSC_56852	FlyBase symbol: P{TRiP.HMJ02081}attP40
genetic reagent (D. melanogaster)	nito dsRNA (VDRC 20942)	Vienna Drosophila RNAi Center	VDRC:20942
genetic reagent (D. melanogaster)	FRT[G13]	Bloomington Drosophila Stock Center	BDSC:1956; FLYB:FBti0001247	FlyBase symbol: P{FRT(whs)}G13
genetic reagent (D. melanogaster)	"y w hsflp; ubiGFP FRT[G13]"	PMID:18160348
cell line (D. melanogaster)	S2	other	FLYB:FBtc0000181; RRID:CVCL_Z992	Cell line maintained in N. Perrimon lab; FlyBase symbol: S2-DRSC.
antibody	anti-Nito	this paper		Rabbit polyclonal; against aa 479-500; used YZ3137 (1:500)
antibody	anti-alpha-Spectrin (mouse monoclonal)	Developmental Studies Hybridoma Bank	DSHB:3A9; RRID:AB_528473	(1:10)
antibody	anti-Vasa (rabbit polyclonal)	Santa Cruz Biotechnology	Santa Cruz:sc-30210; RRID:AB_793874	(1:250)
antibody	anti-Sxl (mouse monoclonal)	Developmental Studies Hybridoma Bank	DSHB:M18; RRID:AB_528464	(1:10)
antibody	anti-GFP (rabbit polyclonal)	Molecular Probes	Molecular Probes:A-6455; RRID:AB_221570	(1:1000)
antibody	anti-GFP (mouse monoclonal)	Molecular Probes	Molecular Probes:A-11120; RRID:AB_221568	(1:200)
antibody	anti-HA (rat monoclonal)	Roche	Roche:3F10; RRID:AB_2314622
antibody	Alexa 488- or 555- secondaries	Molecular Probes		(1:1000)
other	DAPI stain	Molecular Probes		(1:1000)
recombinant DNA reagent	pAGW (Gateway vector)	Drosophila Genomics Resource Center	DGRC:1071
recombinant DNA reagent	pAHW (Gateway vector)	Drosophila Genomics Resource Center	DGRC:1095
recombinant DNA reagent	GH11110 (cDNA)	Drosophila Genomics Resource Center	DGRC:5666
recombinant DNA reagent	GFP-Nito (plasmid)	this paper		Progenitors: GH11110 (cDNA); Gateway vector pAGW
recombinant DNA reagent	HA-Sxl (plasmid)	PMID:16207758		Progentiors: PCR, UAS-Sxl flies; Gateway vector pAHW
recombinant DNA reagent	GFP-Sxl (plasmid)	PMID:16207758		Progentiors: PCR, UAS-Sxl flies; Gateway vector pAGW
